# Supplementary material for: Combined ctDNA and serum PSA for dynamic monitoring of metastatic prostate cancer starting first-line treatment: a prospective national cohort study
Source: Nat Cancer. 2026 May 15;7(6):915–27. doi: 10.1038/s43018-026-01172-9 (PMC13309274; doi:10.1038/s43018-026-01172-9)
Supplement: Supplementary file 6 — Statistical source data. [file 43018_2026_1172_MOESM6_ESM.xls]

## Sheet: Fig. 3a 
Subgroup	Time Point	Log Hazard Ratio	Log HR 95% CI Lower Bound	Log HR 95% CI Upper Bound	P-value (Adjusted Cox Model)	Negative ctDNA (Control) N Total	Negative ctDNA (Control) N Events	Positive ctDNA (Investigative) N Total	Positive ctDNA (Investigative) N Events
PARADIGM A	ctDNA at day 1 cycles 3 or 4	0.375629	-0.313781	1.06504	0.285567	53	28	20	12
PARADIGM D	ctDNA at day 1 cycles 3 or 4	1.35356	0.472366	2.23475	0.0026073	21	17	10	9

## Sheet: Fig. 3b
ctDNA at cycles 3 or 4	time	begin	survivor	Std. error	Lower bound of 95% conf. int.	Upper bound of 95% conf. int.
Negative	0	0	1
Negative	6	0	1
Negative	12	44	0.811321	0.0537428	0.677703	0.893708
Negative	18	39	0.716981	0.0618762	0.575127	0.818642
Negative	24	33	0.603774	0.0671848	0.459609	0.720737
Negative	30	31	0.566038	0.0680786	0.422677	0.68654
Negative	36	20	0.482996	0.0697042	0.34183	0.610558
Negative	42	8	0.456163	0.0708084	0.314578	0.587019
Negative	48	2	0.456163	0.0708084	0.314578	0.587019
Negative	54	1
Negative	60	1
Positive	0	0	1
Positive	6	17	0.8	0.0894427	0.551146	0.919818
Positive	12	15	0.7	0.10247	0.450546	0.852518
Positive	18	13	0.6	0.109545	0.357292	0.776049
Positive	24	11	0.5	0.111803	0.271328	0.691892
Positive	30	9	0.45	0.111243	0.231108	0.64709
Positive	36	8	0.39375	0.110649	0.185823	0.596801
Positive	42	6	0.39375	0.110649	0.185823	0.596801
Positive	48	2	0.39375	0.110649	0.185823	0.596801
Positive	54	1
Positive	60	1

## Sheet: Fig. 3c
ctDNA at cycles 3 or 4	time	begin	survivor	Std. error	Lower bound of 95% conf. int.	Upper bound of 95% conf. int.
Negative	0	0	1
Negative	6	20	0.904762	0.0640564	0.670046	0.975294
Negative	12	14	0.619048	0.105971	0.380844	0.788012
Negative	18	10	0.428571	0.10799	0.219225	0.623104
Negative	24	10	0.428571	0.10799	0.219225	0.623104
Negative	30	9	0.380952	0.105971	0.183066	0.577789
Negative	36	7	0.285714	0.0985808	0.116561	0.48182
Negative	42	4	0.238095	0.0929429	0.08666	0.430824
Negative	48	3	0.15873	0.0896576	0.0347804	0.364725
Negative	54	2	0.15873	0.0896576	0.0347804	0.364725
Negative	60	1
Positive	0	0	1
Positive	6	8	0.7	0.144914	0.328717	0.891949
Positive	12	2	0.1	0.0948683	0.0057235	0.358127
Positive	18	2	0.1	0.0948683	0.0057235	0.358127
Positive	24	2	0.1	0.0948683	0.0057235	0.358127
Positive	30	2	0.1	0.0948683	0.0057235	0.358127
Positive	36	2	0.1	0.0948683	0.0057235	0.358127
Positive	42	1
Positive	48	1
Positive	54	1
Positive	60	1

## Sheet: Fig. 3d
Group	Timepoint	Log Hazard Ratio	Log HR 95% CI Lower Bound	HR 95% CI Upper Bound	P-value (Adjusted Cox Model)	Negative ctDNA (Control) N Total	Negative ctDNA (Control) N Events	Positive ctDNA (Investigative) N Total	Positive ctDNA (Investigative) N Events
Overall Cohort	ctDNA at day 1 cycles 3 or 4	1.12237	0.497122	1.74761	0.0004343	74	25	30	19
PARADIGM A	ctDNA at day 1 cycles 3 or 4	0.547856	-0.26584	1.36155	0.186958	53	18	20	10
PARADIGM D	ctDNA at day 1 cycles 3 or 4	2.4729	1.30971	3.6361	3.09e-05	21	7	10	9

## Sheet: Fig .3e
ctDNA at cycles 3 or 4	time	begin	survivor	Std. error	Lower bound of 95% conf. int.	Upper bound of 95% conf. int.
Negative	0	0	1
Negative	6	0	1
Negative	12	74	0.986487	0.0134219	0.907929	0.998085
Negative	18	70	0.932432	0.0291784	0.845263	0.971306
Negative	24	64	0.851351	0.0413541	0.747681	0.914785
Negative	30	56	0.756283	0.0499709	0.641405	0.838863
Negative	36	41	0.680528	0.0553274	0.558621	0.775375
Negative	42	19	0.680528	0.0553274	0.558621	0.775375
Negative	48	7	0.571643	0.0857138	0.38835	0.718453
Negative	54	2	0.571643	0.0857138	0.38835	0.718453
Negative	60	1
Positive	0	0	1
Positive	6	28	0.9	0.0547723	0.721193	0.966607
Positive	12	23	0.733333	0.0807373	0.536915	0.856692
Positive	18	21	0.666667	0.0860663	0.469171	0.80474
Positive	24	16	0.5	0.0912871	0.313007	0.661241
Positive	30	14	0.466667	0.091084	0.28394	0.630421
Positive	36	11	0.388889	0.0910049	0.21547	0.559262
Positive	42	8	0.388889	0.0910049	0.21547	0.559262
Positive	48	3	0.388889	0.0910049	0.21547	0.559262
Positive	54	1
Positive	60	1
