# Supplementary material for: Combined ctDNA and serum PSA for dynamic monitoring of metastatic prostate cancer starting first-line treatment: a prospective national cohort study
Source: Nat Cancer. 2026 May 15;7(6):915–27. doi: 10.1038/s43018-026-01172-9 (PMC13309274; doi:10.1038/s43018-026-01172-9)
Supplement: Supplementary file 7 — Statistical source data. [file 43018_2026_1172_MOESM7_ESM.xls]

## Sheet: Fig. 4a
Subgroup	Time Point	Log Hazard Ratio	Log HR 95% CI Lower Bound	HR 95% CI Upper Bound	P-value (Adjusted Cox Model)	Negative ctDNA (Control) N Total	Negative ctDNA (Control) N Events	Positive ctDNA (Investigative) N Total	Positive ctDNA (Investigative) N Events
PARADIGM A	ctDNA at cycle 1 day 1	0.78778	0.0770864	1.49847	0.0298139	56	28	16	11
PARADIGM D	ctDNA at cycle 1 day 1	0.465196	-0.357141	1.28753	0.267537	19	16	11	9

## Sheet: Fig. 4b
ctDNA at cycle 1	time	begin	survivor	Std. error	Lower bound of 95% conf. int.	Upper bound of 95% conf. int.
Negative	0	0	1
Negative	6	0	1
Negative	12	48	0.839286	0.0490781	0.713903	0.91294
Negative	18	42	0.732143	0.0591774	0.595577	0.828966
Negative	24	37	0.642857	0.0640301	0.502934	0.752741
Negative	30	33	0.589286	0.0657414	0.449494	0.704861
Negative	36	21	0.48898	0.0682587	0.350391	0.613808
Negative	42	11	0.48898	0.0682587	0.350391	0.613808
Negative	48	3	0.48898	0.0682587	0.350391	0.613808
Negative	54	1
Negative	60	1
Positive	0	0	1
Positive	6	13	0.75	0.108253	0.46343	0.89798
Positive	12	10	0.5625	0.12402	0.295427	0.762239
Positive	18	9	0.5	0.125	0.245244	0.710464
Positive	24	6	0.3125	0.115878	0.113871	0.536497
Positive	30	6	0.3125	0.115878	0.113871	0.536497
Positive	36	6	0.3125	0.115878	0.113871	0.536497
Positive	42	4	0.3125	0.115878	0.113871	0.536497
Positive	48	1
Positive	54	1
Positive	60	1

## Sheet: Fig.4c
ctDNA at cycle 1	time	begin	survivor	Std. error	Lower bound of 95% conf. int.	Upper bound of 95% conf. int.
Negative	0	0	1
Negative	6	0	1
Negative	12	12	0.578947	0.113269	0.332081	0.76264
Negative	18	8	0.368421	0.110665	0.165199	0.574798
Negative	24	8	0.368421	0.110665	0.165199	0.574798
Negative	30	8	0.368421	0.110665	0.165199	0.574798
Negative	36	6	0.263158	0.101023	0.0957924	0.467747
Negative	42	3	0.197368	0.0947989	0.0550999	0.403168
Negative	48	2	0.0986842	0.0843563	0.008445	0.325189
Negative	54	1
Negative	60	1
Positive	0	0	1
Positive	6	8	0.636364	0.145041	0.296892	0.845163
Positive	12	4	0.272727	0.134282	0.065176	0.538906
Positive	18	4	0.272727	0.134282	0.065176	0.538906
Positive	24	4	0.272727	0.134282	0.065176	0.538906
Positive	30	3	0.181818	0.116291	0.0285389	0.441691
Positive	36	3	0.181818	0.116291	0.0285389	0.441691
Positive	42	2	0.181818	0.116291	0.0285389	0.441691
Positive	48	2	0.181818	0.116291	0.0285389	0.441691
Positive	54	2	0.181818	0.116291	0.0285389	0.441691
Positive	60	1

## Sheet: Fig. 4d
Subgroup	Time Point	Log Hazard Ratio	Log HR 95% CI Lower Bound	HR 95% CI Upper Bound	P-value (Adjusted Cox Model)	Negative ctDNA (Control) N Total	Negative ctDNA (Control) N Events	Positive ctDNA (Investigative) N Total	Positive ctDNA (Investigative) N Events
Overall Cohort	ctDNA at C1D1	0.930363	0.293801	1.56692	0.0041757	75	27	27	16
PARADIGM A	ctDNA at C1D1	0.869572	0.0539658	1.68518	0.0366494	56	19	16	9
PARADIGM D	ctDNA at C1D1	0.84201	-0.18151	1.86553	0.106878	19	8	11	7

## Sheet: Fig.4e
Cycle 1 ctDNA	time	begin	survivor	Std. error	Lower bound of 95% conf. int.	Upper bound of 95% conf. int.
Negative	0	0	1
Negative	6	0	1
Negative	12	0	1
Negative	18	72	0.946667	0.0259458	0.864115	0.979642
Negative	24	63	0.826667	0.0437095	0.720295	0.895441
Negative	30	55	0.746667	0.0502203	0.632084	0.830238
Negative	36	38	0.651042	0.0570622	0.527064	0.750052
Negative	42	20	0.651042	0.0570622	0.527064	0.750052
Negative	48	8	0.591856	0.0766517	0.426994	0.723784
Negative	54	1
Negative	60	1
Positive	0	0	1
Positive	6	25	0.888889	0.0604812	0.693896	0.962749
Positive	12	19	0.666667	0.0907218	0.457137	0.810564
Positive	18	17	0.592593	0.0945607	0.38626	0.749896
Positive	24	16	0.555556	0.0956292	0.352219	0.71814
Positive	30	14	0.481482	0.096159	0.286891	0.65193
Positive	36	13	0.444444	0.0956292	0.25562	0.617488
Positive	42	7	0.444444	0.0956292	0.25562	0.617488
Positive	48	2	0.355556	0.110335	0.155355	0.563118
Positive	54	2	0.355556	0.110335	0.155355	0.563118
Positive	60	1

## Sheet: Fig .4f
Subgroup	Hazard Ratio	HR 95% CI Lower Bound	HR 95% CI Upper Bound	P-value (Adjusted Cox Model)	Total events
Overall Survival	2.74482	1.34847	5.5871	0.0053624	44
PFS in PARADIGM A	1.45751	0.635408	3.34325	0.373801	40
PFS in PARADIGM D	3.61499	1.3295	9.8294	0.0118021	26
