# Supplementary material for: Combined ctDNA and serum PSA for dynamic monitoring of metastatic prostate cancer starting first-line treatment: a prospective national cohort study
Source: Nat Cancer. 2026 May 15;7(6):915–27. doi: 10.1038/s43018-026-01172-9 (PMC13309274; doi:10.1038/s43018-026-01172-9)
Supplement: Supplementary file 8 — Statistical source data. [file 43018_2026_1172_MOESM8_ESM.xls]

## Sheet: Extended Data fig. 1
PSA status	time	begin	survivor	Std. error	Lower bound of 95% conf. int.	Upper bound of 95% conf. int.
PSA ≤0.2	0	0	1
PSA ≤0.2	6	0	1
PSA ≤0.2	12	0	1
PSA ≤0.2	18	22	0.954545	0.0444095	0.718703	0.99347
PSA ≤0.2	24	20	0.863636	0.073165	0.634438	0.953863
PSA ≤0.2	30	19	0.863636	0.073165	0.634438	0.953863
PSA ≤0.2	36	14	0.863636	0.073165	0.634438	0.953863
PSA ≤0.2	42	10	0.863636	0.073165	0.634438	0.953863
PSA ≤0.2	48	4	0.863636	0.073165	0.634438	0.953863
PSA ≤0.2	54	1
PSA ≤0.2	60	1
0.2 <PSA <=4	0	0	1
0.2 <PSA <=4	6	54	0.981482	0.0183463	0.875727	0.997371
0.2 <PSA <=4	12	52	0.944444	0.0311713	0.83757	0.981737
0.2 <PSA <=4	18	49	0.888889	0.0427667	0.769286	0.948484
0.2 <PSA <=4	24	44	0.796296	0.0548075	0.662432	0.881628
0.2 <PSA <=4	30	39	0.721296	0.0611509	0.580828	0.821635
0.2 <PSA <=4	36	30	0.62293	0.0668368	0.478026	0.738207
0.2 <PSA <=4	42	11	0.62293	0.0668368	0.478026	0.738207
0.2 <PSA <=4	48	6	0.62293	0.0668368	0.478026	0.738207
0.2 <PSA <=4	54	2	0.498344	0.123597	0.246684	0.707115
0.2 <PSA <=4	60	1
PSA >4	0	0	1
PSA >4	6	27	0.928571	0.0486704	0.743482	0.981642
PSA >4	12	23	0.785714	0.0775443	0.584008	0.897507
PSA >4	18	21	0.714286	0.0853735	0.509147	0.845591
PSA >4	24	17	0.571429	0.093522	0.370565	0.72945
PSA >4	30	12	0.428571	0.093522	0.245698	0.599619
PSA >4	36	9	0.34632	0.0920189	0.176785	0.52262
PSA >4	42	7	0.34632	0.0920189	0.176785	0.52262
PSA >4	48	1
PSA >4	54	1
PSA >4	60	1
